# Supplementary material for: Microbial Dysbiosis Linked to Metabolic Dysfunction-Associated Fatty Liver Disease in Asians: Prevotella copri Promotes Lipopolysaccharide Biosynthesis and Network Instability in the Prevotella Enterotype
Source: Int J Mol Sci. 2024 Feb 11;25(4):2183. doi: 10.3390/ijms25042183 (PMC10889285; doi:10.3390/ijms25042183)
Supplement: Supplementary file 1 [file ijms-25-02183-s001.zip]

Archive with 1 entries (1 files):
- ijms-2821487-supplementary.pdf
